# Supplementary material for: AID modulates carcinogenesis network via DNA demethylation in bladder urothelial cell carcinoma
Source: Cell Death Dis. 2019 Mar 15;10(4):251. doi: 10.1038/s41419-019-1472-x (PMC6420503; doi:10.1038/s41419-019-1472-x)
Supplement: Supplementary file 2 — supplemental material 1 [file 41419_2019_1472_MOESM2_ESM.xlsx]

## Sheet: Sheet1
Gene Name	sh-Con 1	sh-Con 2	sh-Con 3	shAICDA1	shAICDA2	shAICDA3	Average sh-Con	Average shAICDA	shAICDA/sh-Con	P value
HNRNPD	64.5	53.8	52.6	120	180.6	128.5	56.9667	143.033	2.51083	0.011199
TAGLN	76.2	76.3	74.3	98.9	142.1	132.2	75.6	124.4	1.6455	0.0202941
	102.5	68.8	60.7	117	132.7	118.3	77.3333	122.667	1.58621	0.0300316
ASF1A	101.5	67.8	64.4	121.8	126.6	117.9	77.9	122.1	1.56739	0.0217454
	104.6	74.9	54.8	117.1	125.2	123.3	78.1	121.867	1.56039	0.0406022
BTF3	96	72.4	67.6	122.2	123.5	118.3	78.6667	121.333	1.54237	0.00873649
RADIL	95.9	71.1	76.1	105.9	129.9	121	81.0333	118.933	1.46771	0.0213132
MAGEC1	89.5	75.1	80.4	112.5	118.8	123.7	81.6667	118.333	1.44898	0.00230584
	84.3	83.1	78.1	123.7	108.1	122.7	81.8333	118.167	1.44399	0.00251928
STARD9	95.4	65.6	84.8	120.3	128.2	105.7	81.9333	118.067	1.44101	0.0297794
CD46	83.1	81.8	82.3	130.9	113.6	108.2	82.4	117.567	1.42678	0.00684508
HIGD2A	89.7	74.6	83	108.5	120.2	124	82.4333	117.567	1.4262	0.00533533
ELFN2	97	75.2	75.6	108.1	127.4	116.7	82.6	117.4	1.42131	0.0187878
FTH1	77.6	86.7	83.7	115.8	133.3	102.9	82.6667	117.333	1.41935	0.0196852
COX6A1	86	78.4	83.9	110.8	134.9	106	82.7667	117.233	1.41643	0.0201801
KCT2	80.9	87.7	81.3	120.8	117.5	111.8	83.3	116.7	1.40096	0.000622725
SMAD1	81.2	81.5	87.8	118	135.8	95.8	83.5	116.533	1.39561	0.04847
	89.3	75.7	85.8	119.8	114.5	114.9	83.6	116.4	1.39234	0.00175836
LZTS2	100.8	74.2	76	123	112.7	113.2	83.6667	116.3	1.39004	0.023978
TMA7	97.3	78.7	76.1	109.1	123	115.9	84.0333	116	1.3804	0.0148033
hCG_21618	94.7	75.1	83.7	115	119.8	111.7	84.5	115.5	1.36686	0.00723815
SOD2	85.1	84.6	84.1	102.1	128.7	115.5	84.6	115.433	1.36446	0.015963
	84.6	87	82.2	116.8	103.7	125.8	84.6	115.433	1.36446	0.00932743
FTL	86	83.2	85	118.2	118.1	109.5	84.7333	115.267	1.36035	0.000523289
EEF1D	89.5	79.1	85.7	120.8	126.6	98.4	84.7667	115.267	1.35981	0.0287106
ATG9A	94.9	80.3	80.8	113.1	120.6	110.3	85.3333	114.667	1.34375	0.00671247
NPRL3	101.7	78.5	76.4	114.3	115.9	113.1	85.5333	114.433	1.33788	0.0238514
HLA-A	94.4	84	78.7	108.6	130.6	103.6	85.7	114.267	1.33333	0.0395308
HLA-C	90.7	81.6	85.4	120.7	126.5	95	85.9	114.067	1.3279	0.048438
TACSTD2	84	84.6	89.9	115.3	115.6	110.6	86.1667	113.833	1.32108	0.000365741
HLA-B	85.7	85.5	87.4	120.6	119.9	100.9	86.2	113.8	1.32019	0.0130699
RP11-484I6.3	88.7	82.7	88.1	109.1	122.3	109.2	86.5	113.533	1.31252	0.00481914
IL8	88.4	89.1	83	110.2	108.9	120.4	86.8333	113.167	1.30326	0.00306288
RAN	104	80.9	75.9	108.5	116.4	114.4	86.9333	113.1	1.301	0.0434176
CKS1B	91.3	85.6	84.2	109.6	125.6	103.8	87.0333	113	1.29835	0.0194478
MAEA	97.5	82.7	81.5	112	112.7	113.5	87.2333	112.733	1.29232	0.00782363
PABPC5	95	84.5	82.3	111	117	110.1	87.2667	112.7	1.29144	0.00473959
	90.3	88.3	83.6	103.5	113.9	120.4	87.4	112.6	1.28833	0.00898252
ADPGK	86.8	88.6	87	113.8	114.2	109.6	87.4667	112.533	1.28659	9.17051e-05
UBE2C	89.2	86.2	87.4	111.7	115.8	109.6	87.6	112.367	1.28272	0.000253412
CDK4	84.5	93	86.1	111.4	117.8	107.2	87.8667	112.133	1.27618	0.00385706
ARL2BP	88.2	86.7	88.8	100.8	127.1	108.4	87.9	112.1	1.27531	0.0366796
	99.5	83.3	82	111.7	110.9	112.6	88.2667	111.733	1.26586	0.0142259
GOLGA1	98	82.4	84.4	100.5	119.4	115.3	88.2667	111.733	1.26586	0.0359005
	96.1	89.7	79.1	119.3	107.3	108.5	88.3	111.7	1.26501	0.0201104
hCG_2003792	93.6	84.9	86.5	110.5	117.4	107	88.3333	111.633	1.26377	0.00456667
GTPBP10	91.8	83.3	90	103.5	124.5	106.9	88.3667	111.633	1.2633	0.0293103
TRAPPC12	95.4	82.5	87.3	108.6	121.4	104.8	88.4	111.6	1.26244	0.020893
	93.3	84.7	87.2	111	104.6	119.1	88.4	111.567	1.26207	0.00919424
	95.7	78.6	91.3	112.2	115.7	106.6	88.5333	111.5	1.25941	0.0164057
MT2A	80.3	97.4	88.6	114.2	111.7	107.9	88.7667	111.267	1.25347	0.012921
ZWINT	93.4	88	85.4	116.2	111.3	105.7	88.9333	111.067	1.24888	0.00449945
SEC22B	92.3	88.7	86	117	107.2	108.8	89	111	1.24719	0.00341778
OAS2	94.7	87	85.4	98.3	121	113.7	89.0333	111	1.24672	0.0392701
	92.2	86.5	88.5	114.2	106	112.6	89.0667	110.933	1.24551	0.00191698
FKBP3	87.6	90.5	89.2	105.7	120.7	106.4	89.1	110.933	1.24504	0.0116656
NDUFB4	97.2	84.4	85.9	109.4	113.3	109.7	89.1667	110.8	1.24262	0.00691241
DKFZp686O15119	97	84	86.6	110.5	110.6	111.3	89.2	110.8	1.24215	0.00558811
ND1	88.9	90.2	88.5	108.9	103.4	120.1	89.2	110.8	1.24215	0.0119476
TCAF1	95.5	81.5	90.8	113.7	109.1	109.4	89.2667	110.733	1.24048	0.00799693
UCK2	87.8	89.7	90.6	112	104.2	115.7	89.3667	110.633	1.23797	0.00366192
UNC119B	91.6	86.4	90.1	104.3	110.5	117	89.3667	110.6	1.2376	0.00593895
CEP290	95.1	80.8	92.5	110.5	107.1	113.9	89.4667	110.5	1.2351	0.0119931
C10orf70	80.4	93.7	94.4	106.2	118.3	107.1	89.5	110.533	1.23501	0.0246525
UNC119	98.6	85.8	84.1	111.5	110	110	89.5	110.5	1.23464	0.0103261
DDX28	97.7	87.9	82.9	109.2	113.3	109	89.5	110.5	1.23464	0.0100438
NDUFB10	93.9	88.7	85.9	102.8	115.2	113.4	89.5	110.467	1.23426	0.00976659
MORC3	84.8	87.8	95.9	114.4	117.3	99.7	89.5	110.467	1.23426	0.0302821
MPP1	99.2	82.1	87.3	114.4	103.9	113.1	89.5333	110.467	1.2338	0.025742
TNLG8A	87.9	88.3	92.6	103.1	115.4	112.6	89.6	110.367	1.23177	0.00663978
MCM5	91.3	88.7	89	106.2	112.8	112.1	89.6667	110.367	1.23086	0.000773387
KCTD10	90.2	86.7	92.3	105.9	121.5	103.3	89.7333	110.233	1.22845	0.0256574
CKAP2	97.3	84.5	87.4	115.1	109.3	106.3	89.7333	110.233	1.22845	0.0116713
MCM7	91.9	88.2	89.2	108.4	113.8	108.4	89.7667	110.2	1.22763	0.000638795
IRAK2	95.1	86.6	87.9	107.3	115.8	107.3	89.8667	110.133	1.22552	0.00638316
WBSCR22	98	83.5	88.2	109	107.7	113.7	89.9	110.133	1.22506	0.0120895
SNX16	91.5	87.9	90.3	119.7	101.1	109.4	89.9	110.067	1.22432	0.0212381
METTL21A	90.2	96.9	82.9	102.1	112.5	115.4	90	110	1.22222	0.0248884
	93	86	91.2	116.2	104.1	109.6	90.0667	109.967	1.22095	0.00816913
RANBP10	93.5	84.9	91.8	106.3	105.5	118.1	90.0667	109.967	1.22095	0.0147976
CALCOCO2	87.1	91.7	91.4	115.6	108.2	106	90.0667	109.933	1.22058	0.00367425
HELLS	89.1	89.7	91.8	112.8	109.3	107.4	90.2	109.833	1.21766	0.000384722
	98.9	85.5	86.2	108	109	112.4	90.2	109.8	1.21729	0.0126043
FNBP1	89.4	92.3	88.9	101	117.4	111	90.2	109.8	1.21729	0.0160036
KIF16B	90.1	87.4	93.3	119	106.9	103.3	90.2667	109.733	1.21566	0.018173
AKAP10	100.3	84.2	86.5	109.7	108.2	111.1	90.3333	109.667	1.21402	0.0192131
COBLL1	94.4	87.7	88.9	111.9	106.7	110.3	90.3333	109.633	1.21365	0.00168935
POLE4	91.2	86.9	93	107.7	111.3	110	90.3667	109.667	1.21357	0.000769119
MRPL28	94.4	90.4	86.3	107.1	118.8	103	90.3667	109.633	1.21321	0.0217873
HMGCS1	94.4	89.4	87.6	108.3	103.2	117.2	90.4667	109.567	1.21113	0.0139104
KDM2A	95.7	87.3	88.5	107.5	117.1	103.9	90.5	109.5	1.20994	0.0159372
IMUP	91.6	92.2	87.8	102.9	118.9	106.6	90.5333	109.467	1.20913	0.0196856
UHRF1	96.8	87.4	87.5	109.8	108.1	110.4	90.5667	109.433	1.20832	0.00410186
FEZ1	92.6	87.7	91.5	98.9	121.5	107.9	90.6	109.433	1.20787	0.0489853
DKFZp686O2396	94.1	83.8	94.2	118.6	106.8	102.5	90.7	109.3	1.20507	0.0348147
CEP170	94.3	91.5	86.4	120.8	106.6	100.4	90.7333	109.267	1.20426	0.045634
SKA3	88.9	89.1	94.6	102.6	114.5	110.2	90.8667	109.1	1.20066	0.00989804
	92.1	93.6	87	105.4	113	109	90.9	109.133	1.20059	0.00355925
	92.8	90	89.9	97.2	118.1	112	90.9	109.1	1.20022	0.0441509
ITPRIP	109.6	107.1	110.6	91.9	87.8	93	109.1	90.9	0.833181	0.000655436
PGD	101.1	114.1	112.2	91.8	83.4	97.4	109.133	90.8667	0.832621	0.0335187
LGP1	116.1	105.2	106.1	93.5	86	93.1	109.133	90.8667	0.832621	0.0127525
ARL8A	103.7	110.9	112.9	91.6	96.5	84.5	109.167	90.8667	0.832366	0.0148741
HLA-A	108.2	115.1	104.3	94.2	85.6	92.6	109.2	90.8	0.831502	0.0110737
LYPLAL1	109.5	108	110.2	91.5	92.3	88.5	109.233	90.7667	0.830943	0.000154272
NDUFAF4	110	109.7	108	83.6	85.1	103.5	109.233	90.7333	0.830638	0.0451071
	105.5	110.9	111.6	97.8	79.5	94.7	109.333	90.6667	0.829268	0.0353677
ABCB10	102.2	111.9	114	89.4	91.2	91.2	109.367	90.6	0.828406	0.00700763
GTF2E2	114.3	107.6	106.4	93.9	84.1	93.8	109.433	90.6	0.827901	0.00986744
	100.8	111.6	115.8	91.9	90.5	89.3	109.4	90.5667	0.827849	0.0141783
KRT19	108.9	112.4	107	83.3	96.1	92.3	109.433	90.5667	0.827597	0.0101175
NFYC	115.9	113.1	99.5	88.9	93	89.7	109.5	90.5333	0.826788	0.0220652
PTK7	115.4	103.9	109.2	96.5	88	87	109.5	90.5	0.826484	0.0133152
CCNB2	103.4	113.1	112	93.4	95.2	82.9	109.5	90.5	0.826484	0.0180052
ACT	114.3	103.7	110.6	101.2	81.4	88.8	109.533	90.4667	0.825928	0.0437996
DC2	109.7	110.5	108.4	96.7	93	81.7	109.533	90.4667	0.825928	0.0138309
PDE4DIP	100.3	112.8	115.5	92.9	88.3	90.2	109.533	90.4667	0.825928	0.017301
HUWE1	106.5	107.1	115.1	91.1	92.4	87.8	109.567	90.4333	0.825373	0.00346535
KRT9	99.5	115.7	113.5	96.6	82.1	92.6	109.567	90.4333	0.825373	0.0454505
CMPK	120.2	102.8	105.7	94.4	87.3	89.5	109.567	90.4	0.825068	0.0294366
GSTM4	105.8	110.3	112.8	90.6	82	98.6	109.633	90.4	0.824567	0.0210186
FUT8	110.2	111.2	107.7	91.6	87.6	91.8	109.7	90.3333	0.823458	0.00035352
LPIN2	114.9	107.7	106.7	96.7	86.2	87.9	109.767	90.2667	0.82235	0.00935105
	108.2	111	110.3	96.4	89.6	84.7	109.833	90.2333	0.821548	0.00496675
MAFF	114.8	105.9	108.8	90.9	79.1	100.5	109.833	90.1667	0.820941	0.0429698
CDKN2AIPNL	102.5	109.8	117.5	90.8	87.9	91.5	109.933	90.0667	0.819284	0.0112834
STK39	99.1	113.1	117.7	92.2	84.9	93	109.967	90.0333	0.818733	0.0317705
hCG_1642326	112.8	106.4	110.8	92.3	78.8	98.8	110	89.9667	0.817879	0.0317206
CORO1A	113	107.2	109.9	97.8	83.2	88.8	110.033	89.9333	0.817328	0.0117142
PHEX	111.5	108.5	110.3	87.3	87.6	94.9	110.1	89.9333	0.816833	0.00156249
EBP	96.7	116	117.6	85.3	94	90.4	110.1	89.9	0.81653	0.0480459
TMEM106B	113.7	105.3	111.3	88.2	90	91.4	110.1	89.8667	0.816228	0.00161259
CHMP2A	116.8	104.7	109.1	96.4	83.8	89.2	110.2	89.8	0.814882	0.0159379
CD55	103	115.2	112.4	93.9	84.1	91.4	110.2	89.8	0.814882	0.0124068
SAMD4B	105.4	107.7	117.5	95.1	88.7	85.6	110.2	89.8	0.814882	0.0117759
NAA20	114.7	107.6	108.3	95.3	85.7	88.3	110.2	89.7667	0.81458	0.0049971
NUP210	107.9	109	113.8	98.4	87.9	83	110.233	89.7667	0.814333	0.013861
SPRY4	109.3	115	106.5	91.6	84.3	93.4	110.267	89.7667	0.814087	0.00539959
PLGRKT	119.7	104.8	106.5	89.9	87	92.1	110.333	89.6667	0.812689	0.0138326
OTUD6A	105	116.6	109.5	89.9	80.3	98.8	110.367	89.6667	0.812443	0.0306273
DKFZp686M0430	106.3	117.8	107	85.3	92.3	91.3	110.367	89.6333	0.812141	0.00862756
AGPAT2	112.4	105.1	113.6	89.5	84	95.4	110.367	89.6333	0.812141	0.00803217
SLC39A7	112	111.3	107.9	94.7	91.1	83.1	110.4	89.6333	0.811896	0.00473374
GPHN	117.1	105.6	108.4	89.7	91.5	87.6	110.367	89.6	0.811839	0.0046717
NLRP1	112.1	106.6	112.5	91.2	87.6	90	110.4	89.6	0.811594	0.000671383
TPMT	123.8	100.8	107	87.5	88.5	92.5	110.533	89.5	0.80971	0.0404016
	105.1	112.9	113.7	94.3	84.8	89.2	110.567	89.4333	0.808863	0.00552135
IGFBP7	108.9	113.6	109.7	96.9	86	85	110.733	89.3	0.806442	0.00627289
JUND	111.8	107.7	112.7	92	78.1	97.7	110.733	89.2667	0.806141	0.0234706
ARHGEF2	119.7	108	104.6	93	85.5	89.2	110.767	89.2333	0.805597	0.0130983
MMP14	105	114.1	113.4	88.2	89.4	90	110.833	89.2	0.804812	0.00189073
BCAM	105.9	112.5	114.1	98	83.1	86.5	110.833	89.2	0.804812	0.0137747
HEL-S-2	103.8	108.4	120.4	93.1	83.5	90.8	110.867	89.1333	0.803969	0.0192456
FAM234A	106	111.4	115.4	89.8	98	79.4	110.933	89.0667	0.802885	0.0222533
	102.4	117.4	113	93.8	81.4	92	110.933	89.0667	0.802885	0.0206957
PGPEP1	105.2	112.5	115.1	86.1	89.8	91.2	110.933	89.0333	0.802584	0.00277009
SNCA	108.8	110.8	113.6	97.3	83.1	86.5	111.067	88.9667	0.80102	0.00798857
YA61	108.3	111.9	113.4	100.6	82.6	83.2	111.2	88.8	0.798561	0.021277
HACL1	109.9	117.6	106.4	90.3	83.7	92.2	111.3	88.7333	0.797245	0.00575895
C2orf80	101.7	110.1	122.1	84.1	91.2	90.7	111.3	88.6667	0.796646	0.0234506
HMGA2	111.6	115.7	107.2	78.6	91.8	95.1	111.5	88.5	0.793722	0.0148245
ARMC10	109.6	114.8	110.3	88.1	88	89.1	111.567	88.4	0.792351	0.000155329
DDT3	110.7	107.4	116.7	95.6	74.2	95.3	111.6	88.3667	0.791816	0.0376035
TCEA2	120.3	106.7	108.3	94	90.4	80.4	111.767	88.2667	0.789741	0.0164836
DAD1	105.3	115.2	114.8	88.6	88.9	87.2	111.767	88.2333	0.789442	0.00199266
Pe7Fe14	113.2	111.4	110.9	81	89.2	94.3	111.833	88.1667	0.788376	0.00385373
	96.9	117.1	121.6	89.8	88.2	86.5	111.867	88.1667	0.788141	0.0363581
TSPO	96.4	120.1	119.7	85	91.3	87.5	112.067	87.9333	0.784652	0.0399564
PAWR	102.2	116.6	117.6	90.2	80.9	92.5	112.133	87.8667	0.783591	0.0165114
	108.8	114.1	113.6	91.4	85.6	86.6	112.167	87.8667	0.783358	0.000590708
CTNNBIP1	103.7	115.5	117.7	86.5	90.5	86.2	112.3	87.7333	0.781241	0.00575045
VTN	120.9	108.4	107.6	89.3	84.7	89.1	112.3	87.7	0.780944	0.00571371
BCAT1	119.1	108.2	109.7	93.4	82.7	86.8	112.333	87.6333	0.780119	0.00590242
PFN2	96.9	121.4	118.8	88.2	86.3	88.4	112.367	87.6333	0.779887	0.0338067
WAC	120.2	112	105.1	97.3	76	89.4	112.433	87.5667	0.778832	0.0306804
TRMT5	116.5	110	111.1	89.5	84.3	88.7	112.533	87.5	0.777547	0.000629975
NCBP2-AS2	107.3	106.2	124.1	83.7	82.6	96.1	112.533	87.4667	0.777251	0.02566
	115.6	111.1	111	102	79.6	80.7	112.567	87.4333	0.776725	0.0279082
	111.9	122	104	79.5	95.4	87.1	112.633	87.3333	0.775377	0.0218955
TOMM7	99.2	122.8	116	97.5	81.5	83	112.667	87.3333	0.775148	0.0432011
	113.1	118.3	106.7	87	88.4	86.6	112.7	87.3333	0.774919	0.00172218
ACAA2	97.6	115.7	125	91.2	79.8	90.6	112.767	87.2	0.773278	0.0447052
SCO1	123.3	103.1	112	96.1	83.9	81.5	112.8	87.1667	0.772754	0.025602
MIF	105.5	115.5	117.7	85.7	89.9	85.7	112.9	87.1	0.771479	0.00299236
SERPINE1	121.4	111.4	106.5	85.2	87	88.6	113.1	86.9333	0.768641	0.00432963
SLC35F2	116.1	109.1	114.2	100	81.4	79.2	113.133	86.8667	0.767826	0.0191773
VPS37A	108.9	117.4	113.9	87.6	82.3	90	113.4	86.6333	0.763962	0.00133814
CTSC	104.6	116.2	121.1	83.9	88	86.1	113.967	86	0.754607	0.00513693
KDELR3	108.1	110.3	123.6	88.7	93.6	75.6	114	85.9667	0.754094	0.0179028
LTB4DH	105.2	117.2	119.9	87.6	88.9	81.2	114.1	85.9	0.752848	0.00524952
CNN3	106.2	111	125.3	92	74.8	90.7	114.167	85.8333	0.751825	0.0236691
SERPINB2	126.9	103.9	112	98.1	72.6	86.6	114.267	85.7667	0.750583	0.0462146
COX1	96.7	125.1	121.6	93.1	76.7	86.9	114.467	85.5667	0.747525	0.0463734
	109.9	116.7	116.8	98.5	73.5	84.5	114.467	85.5	0.746942	0.0188037
MRM3	110.8	111.8	121.7	92.1	75.3	88.3	114.767	85.2333	0.742666	0.00869444
TMEM159	102.8	119.4	122.3	92.6	82.4	80.4	114.833	85.1333	0.741364	0.0142392
RCN3	117.1	113.5	114.5	98.5	71.6	84.7	115.033	84.9333	0.738337	0.0184708
IL1A	119.4	116.1	110.6	80.8	72.9	100.2	115.367	84.6333	0.733603	0.0225023
SLC35F6	131.5	108.1	106.8	91.2	76.6	85.7	115.467	84.5	0.731813	0.0270604
CD9	97.4	128.1	121.2	85.1	84.3	83.8	115.567	84.4	0.730314	0.0286012
TMEM173	127.1	109.8	110	83.3	90	79.8	115.633	84.3667	0.729605	0.00843423
	117.1	111	118.9	92.6	84.5	75.9	115.667	84.3333	0.729107	0.00433375
TIMP2	103.9	115.5	128	90.8	78	83.7	115.8	84.1667	0.726828	0.0159542
hCG_2044836	121	115.4	111.5	86.8	79.4	85.9	115.967	84.0333	0.724634	0.000902193
CELF1	96.5	122.7	129.2	88.8	77.8	85	116.133	83.8667	0.722158	0.0372049
SEC11C	114.8	107.1	126.7	89.1	77.3	85	116.2	83.8	0.72117	0.00828657
UQCR10	95.9	124.5	128.2	87.8	78.5	85	116.2	83.7667	0.720884	0.0373631
STX2	114.9	116.9	117.5	88.8	74	87.8	116.433	83.5333	0.717435	0.00244587
MAP1LC3B2	118.9	119.8	111.1	94.8	65.8	89.5	116.6	83.3667	0.71498	0.0235738
INPP4A	105.2	115.8	129.4	90.9	74.9	83.8	116.8	83.2	0.712329	0.0160984
GPR180	136	106.6	108	90.4	72.7	86.3	116.867	83.1333	0.711352	0.0370905
PDE6D	114.4	120.4	116.9	93.1	76.6	78.5	117.233	82.7333	0.705715	0.00328595
RAB24	120.1	109.7	122.2	93	76	79.1	117.333	82.7	0.70483	0.00597444
ESM1	114.9	123	114.4	82.4	81.8	83.5	117.433	82.5667	0.703094	0.000249761
CPA4	99.9	127	125.5	84.8	79.4	83.4	117.467	82.5333	0.702611	0.0174404
TOPBP1	109.3	116.3	128	99	69.9	77.5	117.867	82.1333	0.696833	0.0254482
CYR61	117.2	126.6	111.4	77.2	76.7	90.9	118.4	81.6	0.689189	0.00459534
CXCL12	125.5	113.5	116.5	97.3	67.4	79.9	118.5	81.5333	0.688045	0.0170039
hCG_2036967	117.3	121.5	116.6	96.8	57.7	90	118.467	81.5	0.687957	0.0383778
	101.2	116.3	138.7	76.3	80.3	87.1	118.733	81.2333	0.684166	0.0297448
IL1B	121.3	117.4	117.6	78.1	74.9	90.7	118.767	81.2333	0.683974	0.00166812
CLDN11	106.4	128.4	121.9	67.5	76.4	99.5	118.9	81.1333	0.682366	0.0308348
ALG3	99	128.9	129.2	76.4	77	89.6	119.033	81	0.680482	0.025156
SLC4A7	114.3	123.2	119.6	87.2	80.2	75.5	119.033	80.9667	0.680202	0.000875438
	120.7	111.4	126.5	87.4	73.8	80.2	119.533	80.4667	0.673173	0.00269244
SLC4A7	121.8	119	120.5	78.6	80	80	120.433	79.5333	0.660393	1.62556e-06
	115.6	124	123.8	94.1	66.3	76.3	121.133	78.9	0.651348	0.00794189
EIF2C3	142.4	106.4	115.8	83.6	70.1	81.7	121.533	78.4667	0.645639	0.0204722
APOA1	119.7	123.8	121.2	93.9	66.1	75.4	121.567	78.4667	0.645462	0.00643011
	127.6	123.3	114.2	82.3	62.3	90.3	121.7	78.3	0.643385	0.00924553
derp12	125.2	111.5	130.1	98.2	58.5	76.5	122.267	77.7333	0.635769	0.025093
DKFZp686D1968	116.4	116.4	136.4	104.5	62.1	64.2	123.067	76.9333	0.625135	0.0395216
VN1R5	120.3	110.8	140.4	103.9	56.7	67.9	123.833	76.1667	0.615074	0.0461908
WLS	93	133.9	146.4	79.5	67.9	79.4	124.433	75.6	0.607554	0.0421567
hCG_30600	131.1	123.3	119.8	81.3	74	70.5	124.733	75.2667	0.603421	0.000428449
	120.9	112.6	143.4	104.2	55.4	63.6	125.633	74.4	0.5922	0.0441501
TFPI2	116.8	132.6	128.8	94.1	54.9	72.9	126.067	73.9667	0.586727	0.0132666
CYTB	132.5	126.9	122.3	85.4	58.7	74.2	127.233	72.7667	0.571915	0.00276915
SLC4A10	117.7	152.3	136.3	80.6	50.7	62.4	135.433	64.5667	0.476741	0.00589565
	108.7	135.7	170.8	84.8	46.3	53.7	138.4	61.6	0.445087	0.0233371
FUNDC2	125.6	139	174.3	89.7	32.5	39	146.3	53.7333	0.367282	0.0162478
