# Supplementary material for: AID modulates carcinogenesis network via DNA demethylation in bladder urothelial cell carcinoma
Source: Cell Death Dis. 2019 Mar 15;10(4):251. doi: 10.1038/s41419-019-1472-x (PMC6420503; doi:10.1038/s41419-019-1472-x)
Supplement: Supplementary file 4 — supplemental material 3 [file 41419_2019_1472_MOESM4_ESM.xlsx]

## Sheet: Sheet1
Top 20 in network string_interactions.tsv ranked by MCC method
Rank	Name	Score
1	IL8	4220472
2	RAN	4053845
3	WLS	4052185
4	FTH1	4046487
5	GPR180	4042200
6	TSPO	4033826
7	PHEX	4008998
8	MAEA	4001965
9	CTNNBIP1	3996722
10	GLS	3688872
11	CLDN11	3684416
12	HMGA2	363541
13	IL1B	161303
14	SERPINE1	158078
15	TIMP2	127680
16	CXCL12	119785
17	MMP14	117603
18	VTN	111721
19	CYR61	87126
20	CDK4	61204
