# Supplementary material for: AID modulates carcinogenesis network via DNA demethylation in bladder urothelial cell carcinoma
Source: Cell Death Dis. 2019 Mar 15;10(4):251. doi: 10.1038/s41419-019-1472-x (PMC6420503; doi:10.1038/s41419-019-1472-x)
Supplement: Supplementary file 5 — supplemental material 4 [file 41419_2019_1472_MOESM5_ESM.xlsx]

## Sheet: Sheet1
GOID	GOTerm	Ontology Source	Term PValue	Term PValue Corrected with Bonferroni step down	Group PValue	Group PValue Corrected with Bonferroni step down	GOLevels	GOGroups	% Associated Genes	Nr. Genes	Associated Genes Found
GO:0000510	N-Glycan biosynthesis	KEGG_01.03.2017	0.0105673	0.0317019	0.0105673	0.0105673	[-1]	Group0	5.35714	3	[ALG3, DAD1, FUT8]
GO:0003030	DNA replication	KEGG_01.03.2017	0.00305831	0.0305831	0.00305831	0.00611663	[-1]	Group1	8.33333	3	[MCM5, MCM7, POLE4]
GO:0004610	Complement and coagulation cascades	KEGG_01.03.2017	0.00050047	0.00650611	0.00050047	0.00200188	[-1]	Group2	6.17284	5	[CD46, CD55, SERPINB2, SERPINE1, VTN]
GO:0000190	Oxidative phosphorylation	KEGG_01.03.2017	0.00020401	0.00285614	0.000356573	0.00178286	[-1]	Group3	4.69799	7	[COX1, COX6A1, CYTB, ND1, NDUFB10, NDUFB4, UQCR10]
GO:0004260	Cardiac muscle contraction	KEGG_01.03.2017	0.00441229	0.0308861	0.000356573	0.00178286	[-1]	Group3	4.87805	4	[COX1, COX6A1, CYTB, UQCR10]
GO:0004932	Non-alcoholic fatty liver disease (NAFLD)	KEGG_01.03.2017	3.53658e-06	6.71949e-05	0.000356573	0.00178286	[-1]	Group3	5.96026	9	[COX1, COX6A1, CXCL8, CYTB, IL1A, IL1B, NDUFB10, NDUFB4, UQCR10]
GO:0005010	Alzheimer's disease	KEGG_01.03.2017	9.61105e-05	0.00144166	0.000356573	0.00178286	[-1]	Group3	4.49438	8	[COX1, COX6A1, CYTB, IL1B, NDUFB10, NDUFB4, SNCA, UQCR10]
GO:0005012	Parkinson's disease	KEGG_01.03.2017	3.95627e-05	0.000633004	0.000356573	0.00178286	[-1]	Group3	5.09554	8	[COX1, COX6A1, CYTB, ND1, NDUFB10, NDUFB4, SNCA, UQCR10]
GO:0004115	p53 signaling pathway	KEGG_01.03.2017	0.0185247	0.0185247	0.000596477	0.00178943	[-1]	Group4	4.34783	3	[CCNB2, CDK4, SERPINE1]
GO:0004640	Hematopoietic cell lineage	KEGG_01.03.2017	0.00797334	0.0318934	0.000596477	0.00178943	[-1]	Group4	4.12371	4	[CD55, CD9, IL1A, IL1B]
GO:0004933	AGE-RAGE signaling pathway in diabetic complications	KEGG_01.03.2017	0.0019104	0.0210144	0.000596477	0.00178943	[-1]	Group4	4.58716	5	[CDK4, CXCL8, IL1A, IL1B, SERPINE1]
GO:0005132	Salmonella infection	KEGG_01.03.2017	0.0061374	0.0368244	0.000596477	0.00178943	[-1]	Group4	4.44444	4	[CXCL8, IL1A, IL1B, PFN2]
GO:0005134	Legionellosis	KEGG_01.03.2017	0.0110898	0.0221797	0.000596477	0.00178943	[-1]	Group4	5.26316	3	[CXCL8, IL1B, SEC22B]
GO:0005323	Rheumatoid arthritis	KEGG_01.03.2017	0.00714752	0.0357376	0.000596477	0.00178943	[-1]	Group4	4.25532	4	[CXCL12, CXCL8, IL1A, IL1B]
GO:0004612	Antigen processing and presentation	KEGG_01.03.2017	0.00352027	0.0316825	0.000353418	0.00212051	[-1]	Group5	5.19481	4	[HLA-A, HLA-B, HLA-C, NFYC]
GO:0004940	Type I diabetes mellitus	KEGG_01.03.2017	3.34672e-05	0.000568942	0.000353418	0.00212051	[-1]	Group5	10.8696	5	[HLA-A, HLA-B, HLA-C, IL1A, IL1B]
GO:0005320	Autoimmune thyroid disease	KEGG_01.03.2017	0.0105673	0.0317019	0.000353418	0.00212051	[-1]	Group5	5.35714	3	[HLA-A, HLA-B, HLA-C]
GO:0005330	Allograft rejection	KEGG_01.03.2017	0.00384652	0.0307722	0.000353418	0.00212051	[-1]	Group5	7.69231	3	[HLA-A, HLA-B, HLA-C]
GO:0005332	Graft-versus-host disease	KEGG_01.03.2017	2.39568e-05	0.000431222	0.000353418	0.00212051	[-1]	Group5	11.6279	5	[HLA-A, HLA-B, HLA-C, IL1A, IL1B]
GO:0005416	Viral myocarditis	KEGG_01.03.2017	0.00132261	0.0158714	0.000353418	0.00212051	[-1]	Group5	6.77966	4	[CD55, HLA-A, HLA-B, HLA-C]
