# Supplementary material for: AID modulates carcinogenesis network via DNA demethylation in bladder urothelial cell carcinoma
Source: Cell Death Dis. 2019 Mar 15;10(4):251. doi: 10.1038/s41419-019-1472-x (PMC6420503; doi:10.1038/s41419-019-1472-x)
Supplement: Supplementary file 7 — supplemental material 6 [file 41419_2019_1472_MOESM7_ESM.xlsx]

## Sheet: Sheet1
NAME	RANK IN GENE LIST	RANK METRIC SCORE	RUNNING ES	CORE ENRICHMENT
TFPI2	4	1.16204	0.0980041	Yes
IL1B	13	0.938333	0.172546	Yes
IL1A	35	0.768333	0.219663	Yes
SERPINB2	40	0.712381	0.278252	Yes
MMP14	72	0.540743	0.295786	Yes
SPRY4	84	0.512415	0.330104	Yes
CD55	88	0.51	0.371918	Yes
ITPRIP	118	0.455	0.383862	Yes
TPM1	135	0.428333	0.405993	Yes
SLC2A3	139	0.424096	0.440277	Yes
TNFRSF10B	140	0.423333	0.477384	Yes
OXSR1	148	0.410902	0.506657	Yes
PHLDA1	176	0.388333	0.514685	Yes
ATP2B1	190	0.377437	0.535245	Yes
PTGS2	207	0.355893	0.551026	Yes
AKAP12	257	0.318333	0.531723	Yes
UPP1	262	0.313333	0.555335	Yes
KIAA0528	311	0.285786	0.534142	Yes
SERPINB5	315	0.284214	0.556165	Yes
EPHA2	428	0.221667	0.467695	No
ACOT7	489	0.183333	0.425962	No
RRP9	581	0.125	0.34925	No
AHNAK2	614	0.0991501	0.327112	No
CSNK1D	666	-0.104149	0.287108	No
CXCL1	949	-0.407568	0.0511573	No
IL8	1038	-0.658333	0.0240848	No
